# Supplementary material for: alms1 mutant zebrafish do not show hair cell phenotypes seen in other cilia mutants
Source: PLoS One. 2021 Apr 1;16(4):e0246844. doi: 10.1371/journal.pone.0246844 (PMC8016283; doi:10.1371/journal.pone.0246844)
Supplement: S1 Data — (ZIP) [file pone.0246844.s003.zip]

Archive with 17 entries (16 files):
- 1dpf cilia length quantification.xlsx
- __MACOSX/
- __MACOSX/._1dpf cilia length quantification.xlsx
- 190617 Neo dose response alms1.xlsx
- __MACOSX/._190617 Neo dose response alms1.xlsx
- FM1-43 alms1.xlsx
- __MACOSX/._FM1-43 alms1.xlsx
- 190718 Alms1 long term gent.xls.xlsx
- __MACOSX/._190718 Alms1 long term gent.xls.xlsx
- 190723 Alms maternal mutants neo.xlsx
- __MACOSX/._190723 Alms maternal mutants neo.xlsx
- Movement Quantification.xlsx
- __MACOSX/._Movement Quantification.xlsx
- 201020 alms1 adults 200 neo.xls
- __MACOSX/._201020 alms1 adults 200 neo.xls
- alms 5dpf acet tub.xlsx
- __MACOSX/._alms 5dpf acet tub.xlsx
