# Supplementary material for: alms1 mutant zebrafish do not show hair cell phenotypes seen in other cilia mutants
Source: PLoS One. 2021 Apr 1;16(4):e0246844. doi: 10.1371/journal.pone.0246844 (PMC8016283; doi:10.1371/journal.pone.0246844)
Supplement: S1 Data — (ZIP) [file pone.0246844.s003.zip › 1dpf cilia length quantification.xlsx]

## Sheet: Sheet1
Fish were fixed at 24hpf (1dpf)
	WT	Mut
1	5.887	5.395
2	5.361	4.84
3	6.349	5.329
4	5.539	7.26
5	6.154	6.283
6	6.039	5.574
7	6.514	7.926
8	6.35	5.103
9	6.384	6.628
10	6.14	6.831
Average	6.0717	6.1169
St. DEV	0.377564	1.02596
