# Supplementary material for: alms1 mutant zebrafish do not show hair cell phenotypes seen in other cilia mutants
Source: PLoS One. 2021 Apr 1;16(4):e0246844. doi: 10.1371/journal.pone.0246844 (PMC8016283; doi:10.1371/journal.pone.0246844)
Supplement: S1 Data — (ZIP) [file pone.0246844.s003.zip › 190617 Neo dose response alms1.xlsx]

## Sheet: DRC
Date:	2019-06-17							Lauren Parkinson
Fish:	Alms1
	sigma N1142
Drug:	neo		Length of treatment:			30 min				Conc: 10mg/ml
Lot #										Formula Weight: 614.64
concentration										Conc 16.27 mM
stock	Dose	vol $ ml	vol EM ml	total	remaining
	400	590ul	24	24		13
	200	11	11	22		13
	100	9	9	18		12
	50	6	6	12
	WT									Het								Mutant
	Untreated	Neomycin								Untreated	Neomycin							Untreated	Neomycin
	0	50	100	200	400					0	50	100	200	400				0	50	100	200	400
1	10.5	7.16667	6.66667	3.83333	3.66667				1	10.5	8.66667	6.5	2.83333	5.5			1	10.6667	9.16667	4.83333	3.16667	6.33333
2	10.3333	8.5	5.66667	3.66667	3				2	9.83333	7.83333	5.83333	2.5	4.83333			2	8.33333	8.33333	6.5	4.16667	1
3	10.3333	9	6.16667	2.66667	4.66667				3	9.83333	6.33333	4.66667	2.33333	3.33333			3	10.6667	10.3333	6.33333	4.16667	1.5
4	10.5	8.5	5.33333	2.83333	1.5				4	11	6	6.16667	3	4.5			4	10.8333	9	5.16667	3.33333	1.83333
5	8.33333	7.66667	6.5	2.5	1.5				5	10.6667	7	6.16667	2.33333	1.83333			5	10.8333	9.83333	5.83333	3.66667	2.33333
6	11	9.33333	5	2.16667	2.5				6	10.8333	8	5.5	3.16667	2.5			6	10.6667	8	7.16667	3	0.333333
7	9.5	8	4.16667	4.16667	1.83333				7	9	6.83333	4.5	2.5	3.5			7	8.33333	6.16667	2.5	3.5	3.83333
8	10.3333	10		3	1.83333				8	8	6.33333	5.16667	2.5	2.5			8	9.66667	8.83333	5.66667	2.5	2.33333
9	11.3333	6.83333			2.5				9	11	8.33333	4	3.33333	2.16667			9	8.33333	9.16667	7	3.5	2.5
10	9.66667				2				10	10.5	7	5.66667	0	2.33333			10		8.33333		3.5	2.66667
11	11.3333								11	10.1667	6.5	6.16667	3	2.66667			11				3.66667	2.66667
12	8.66667								12	11.8333	8	4.83333	3.5	0.833333			12				1.16667	1.16667
13	12.6667								13	10.8333	9.16667	6.83333	2.83333	3.83333			13				3.5	1.66667
14									14	9.33333	10.8333	6.16667	1.66667	1.83333			14				3	1.33333
15									15	8.83333	8.66667	4	2.83333	2.66667			15				3
16									16	9.66667	8	5.83333	3.5	3.5			16				2.5
17									17	8.66667	6.66667	3.83333	3.16667	0.5			17				3.33333
18									18	10.5	6.83333	5.66667	1.83333	2.66667			18				3
19									19	10.5	8	6	2.5	2.5			19				2
20									20	10.6667	8	5	2.66667	2.33333			20
21									21	10.5	7.16667	5.5		1.83333			21
22									22	8.66667	7.83333	3.33333		1.66667			22
23									23	9.16667	6.16667	6		1.83333			23
24									24	8.16667	7.33333	4.66667					24
25									25	9.16667	8.66667	4					25
					Normalized to untreated									Normalized to untreated								Normalized to untreated
		average	std dev		avg	std dev					average	std dev		avg	std dev				average	std dev		avg	std dev
	0	10.3462	1.1496		100	11.1114				0	9.91333	1.00014		100	10.0888			0	9.81481	1.16501		100	11.8699
	50	8.33333	1.0274		80.5452	9.93028				50	7.60667	1.1148		76.7317	11.2455			50	8.71667	1.13869		88.8113	11.6017
	100	5.64286	0.889385		54.5406	8.59628				100	5.28	0.947365		53.2616	9.55647			100	5.66667	1.42156		57.7358	14.4838
	200	3.10417	0.706756		30.0031	6.8311				200	2.6	0.78435		26.2273	7.91207			200	3.14035	0.720646		31.996	7.34243
	400	2.5	1.02439		24.1636	9.9012				400	2.68116	1.19966		27.046	12.1014			400	2.25	1.46578		22.9245	14.9343
Blue = WT Sib
Red = Het
Yellow = Mut

## Sheet: Sheet1
4	d	9	9	9	12	10	14	63	10.5	1	Control:	WT	HET	MUT
7	g	8	11	10	14	7	12	62	10.3333	1		10.5	10.5	10.6667
11	c	8	10	10	14	8	12	62	10.3333	1		10.3333	9.83333	8.33333
13	e	9	10	10	14	8	12	63	10.5	1		10.3333	9.83333	10.6667
16	h	9	5	5	13	7	11	50	8.33333	1		10.5	11	10.8333
20	d	11	12	11	12	8	12	66	11	1		8.33333	10.6667	10.8333
23	g	6	8	7	10	15	11	57	9.5	1		11	10.8333	10.6667
2	b	10	13	10	14	7	9	63	10.5	2		9.5	9	8.33333
3	c	8	10	5	14	11	11	59	9.83333	2		10.3333	8	9.66667
5	e	6	8	12	10	10	13	59	9.83333	2		11.3333	11	8.33333
6	f	7	6	12	14	12	15	66	11	2		9.66667	10.5
8	h	9	9	9	11	11	15	64	10.6667	2		11.3333	10.1667
9	row 3	12	10	8	15	9	11	65	10.8333	2		8.66667	11.8333
10	b	8	9	8	15	4	10	54	9	2		12.6667	10.8333
14	f	6	9	5	8	14	6	48	8	2			9.33333
15	g	12	13	9	13	11	8	66	11	2			8.83333
17	row 4	12	8	9	6	14	14	63	10.5	2			9.66667
19	c	10	10	10	13	8	10	61	10.1667	2			8.66667
24	h	11	9	16	9	9	17	71	11.8333	2			10.5
1	Row 2: a	4	11	9	16	14	10	64	10.6667	3			10.5
12	d	7	9	8	10	6	10	50	8.33333	3			10.6667
18	b	8	8	9	15	9	15	64	10.6667	3			10.5
21	e	9	9	9	17	8	13	65	10.8333	3			8.66667
22	f	9	10	9	15	9	13	65	10.8333	3			9.16667
Ctrl	#	OP1	M2	IO4	O2	MI2	MI1	Total	HC/NM	Geno			8.16667
25	10a	9	13	10	10	10	13	65	10.8333	h			9.16667
26	b	7	8	7	13	11	10	56	9.33333	h			9.66667
27	c	5	8	7	11	10	12	53	8.83333	h
28	d	6	10	9	14	8	11	58	9.66667	h
29	e	7	8	7	10	8	12	52	8.66667	h
35	c	10	9	9	15	10	10	63	10.5	h
36	d	8	9	10	14	9	13	63	10.5	h
39	g	6	10	6	17	9	16	64	10.6667	h
40	h	11	11	8	19	10	4	63	10.5	h
41	12a	6	13	8	11	6	8	52	8.66667	h
44	d	8	8	8	16	6	9	55	9.16667	h
45	e	7	7	9	11	5	10	49	8.16667	h
46	f	7	10	9	12	8	9	55	9.16667	h
47	g	10	9	8	13	7	11	58	9.66667	h
31	g	10	8	9	18	9	10	64	10.6667	m
37	e	5	6	7	14	7	11	50	8.33333	m
43	c	9	7	9	15	9	9	58	9.66667	m
48	h	9	8	9	16	1	7	50	8.33333	m
30	f	6	12	7	20	5	12	62	10.3333	w
32	h	9	12	9	19	8	11	68	11.3333	w
33	11a	7	6	10	17	11	7	58	9.66667	w
34	b	12	11	8	14	9	14	68	11.3333	w
38	f	9	12	5	9	12	5	52	8.66667	w
42	b	10	11	10	15	13	17	76	12.6667	w
							Average	59.9787	9.99645
							St. DEV	6.41835	1.06972
wild=1	het=2	mut=3
50uM	row	OP1	M2	IO4	O2	MI2	MI1	Total
2	b	7	12	7	11	7	8	52	8.66667	h
3	c	7	8	8	8	5	11	47	7.83333	h
5	e	7	7	6	8	4	6	38	6.33333	h
6	f	6	5	5	11	5	4	36	6	h
8	h	9	6	5	9	5	8	42	7	h
9	2a	6	7	9	10	4	12	48	8	h
11	c	3	4	5	8	8	13	41	6.83333	h
12	d	4	8	3	11	4	8	38	6.33333	h
13	e	9	6	7	10	8	10	50	8.33333	h
14	f	8	8	7	6	5	8	42	7	h
15	g	10	5	4	10	5	5	39	6.5	h
16	h	4	7	5	9	9	14	48	8	h
17	3	7	9	13	10	10	6	55	9.16667	h
20	d	7	10	11	18	12	7	65	10.8333	h
23	g	6	6	9	14	7	10	52	8.66667	h
27	c	7	6	6	10	7	12	48	8	h
28	d	7	5	2	15	6	5	40	6.66667	h
29	e	8	6	6	8	6	7	41	6.83333	h
30	f	9	10	5	12	6	6	48	8	h
31	g	8	6	6	10	8	10	48	8	h
32	h	6	6	7	8	7	9	43	7.16667	h
33	5a	4	9	6	12	8	8	47	7.83333	h
36	d	8	9	5	7	8	0	37	6.16667	h
38	f	7	7	1	13	6	10	44	7.33333	h
42	b	7	8	8	12	8	9	52	8.66667	h
43	c	7	7	5	7	7	8	41	6.83333	h
45	e	7	7	8	17	9	7	55	9.16667	h
46	f	7	7	7	15	6	7	49	8.16667	h
48	h	5	6	9	6	11	8	45	7.5	h
1	1a	7	7	7	12	6	16	55	9.16667	m
4	d	9	10	6	12	6	7	50	8.33333	m
7	g	9	11	8	11	9	14	62	10.3333	m
18	b	7	6	7	14	9	11	54	9	m
21	e	12	9	7	13	8	10	59	9.83333	m
24	h	7	7	6	11	8	9	48	8	m
26	b	7	7	6	10	3	4	37	6.16667	m
39	g	8	7	8	13	9	8	53	8.83333	m
40	h	9	9	5	10	10	12	55	9.16667	m
47	g	6	8	7	11	9	9	50	8.33333	m
10	b	9	9	8	9	8	0	43	7.16667	w
19	c	9	10	5	10	9	8	51	8.5	w
22	f	10	9	8	11	9	7	54	9	w
25	4a	7	5	9	16	5	9	51	8.5	w
34	b	5	7	6	10	7	11	46	7.66667	w
35	c	7	14	5	16	10	4	56	9.33333	w
37	e	5	9	8	11	7	8	48	8	w
41	6a	10	10	6	14	10	10	60	10	w
44	d	8	5	5	10	6	7	41	6.83333	w
							Average	48	8
							St. DEV	6.94354	1.15726
100uM	Row	OP1	M2	IO4	O2	MI2	MI1	Total				WT	HET	MUT
3		5	9	6	10	3	7	40	6.66667	1	a	6.66667	6.5	4.83333
13		2	7	4	7	6	8	34	5.66667	1	b	5.66667	5.83333	6.5
19		7	8	2	6	5	9	37	6.16667	1	c	6.16667	4.66667	6.33333
1		7	5	6	7	5	9	39	6.5	2	d	5.33333	6.16667	5.16667
2		10	5	4	7	3	6	35	5.83333	2	e	6.5	6.16667	5.83333
4		3	3	4	5	2	11	28	4.66667	2	f	5	5.5	7.16667
5		7	7	3	6	6	8	37	6.16667	2	g	4.16667	4.5	2.5
8		4	5	7	7	7	7	37	6.16667	2	h		5.16667	5.66667
9		4	8	3	7	3	8	33	5.5	2	a		4	7
11		4	6	5	2	4	6	27	4.5	2	b		5.66667
15		7	4	0	9	6	5	31	5.16667	2	c		6.16667
16		6	6	4	5	3	0	24	4	2	d		4.83333
18		5	8	2	4	0	15	34	5.66667	2	e		6.83333
20		8	10	3	7	5	4	37	6.16667	2	f		6.16667
21		4	8	4	6	3	4	29	4.83333	2	g		4
22		8	8	6	5	5	9	41	6.83333	2	h		5.83333
24		7	6	3	7	5	9	37	6.16667	2	a		3.83333
6		6	6	4	8	3	2	29	4.83333	3	b		5.66667
7		7	8	4	7	5	8	39	6.5	3	c		6
10		5	9	7	8	4	5	38	6.33333	3	d		5
12		5	6	5	9	6	0	31	5.16667	3	e		5.5
14		5	5	6	7	6	6	35	5.83333	3	f		3.33333
17		5	4	4	12	9	9	43	7.16667	3	g		6
23		2	3	2	3	1	4	15	2.5	3	h		4.66667
25	7a	4	6	6	2	3	3	24	4	h			4
26	b	7	5	5	8	8	2	35	5.83333	h			6.66667
27	c	5	5	3	6	1	3	23	3.83333	h			3.5
29	e	6	5	5	9	4	5	34	5.66667	h			5
30	f	2	7	6	8	6	7	36	6	h			3.66667
31	g	5	4	4	6	4	7	30	5	h			6.16667
32	h	5	4	3	11	2	8	33	5.5	h
33	8a	2	4	3	3	4	4	20	3.33333	h
34	b	5	5	3	10	3	10	36	6	h
35	c	6	4	2	8	3	5	28	4.66667	h
36	d	4	3	3	4	5	5	24	4	h
39	g	5	7	6	6	6	10	40	6.66667	h
40	h	0	0	5	4	4	8	21	3.5	h
41	9a	1	5	3	7	7	7	30	5	h
42	b	2	3	3	2	7	5	22	3.66667	h
45	e	6	8	3	8	6	6	37	6.16667	h
37	e	2	7	8	7	6	4	34	5.66667	m
47	g	6	9	9	4	6	8	42	7	m
28	d	7	6	3	6	1	9	32	5.33333	w
38	f	5	7	6	12	3	6	39	6.5	w
43	c	5	6	3	10	1	5	30	5	w
46	f	4	3	4	5	3	6	25	4.16667	w
48	h	1	2	3	7	3	6	22	3.66667	z
44	d	6	5	6	5	4	6	32	5.33333	z
							Average	32.0625	5.34375
							St. DEV	6.53112	1.08852
200uM		OP1	M2	IO4	O2	MI2	MI1	Total
10		2	4	2	3	4	8	23	3.83333	1	a	7	WT	HET	MUT
14		7	3	2	1	2	7	22	3.66667	1	b		3.83333	2.83333	3.16667
20		1	4	3	2	3	3	16	2.66667	1	c		3.66667	2.5	4.16667
3		2	5	3	3	1	3	17	2.83333	2	d		2.66667	2.33333	4.16667
5		5	2	1	3	2	2	15	2.5	2	e		2.83333	3	3.33333
6		4	2	1	0	2	5	14	2.33333	2	f		2.5	2.33333	3.66667
11		1	2	4	1	3	7	18	3	2	g		2.16667	3.16667	3
12		3	1	4	4	2	0	14	2.33333	2	h		4.16667	2.5	3.5
13		2	2	3	2	4	6	19	3.16667	2	a	8	3	2.5	2.5
15		1	2	4	4	1	3	15	2.5	2	b			3.33333	3.5
17		1	3	1	2	4	4	15	2.5	2	c			0	3.5
21		2	5	1	3	3	6	20	3.33333	2	d			3	3.66667
24		0	0	0	0	0	0	0	0	2	e			3.5	1.16667
1		2	5	5	3	1	3	19	3.16667	3	f			2.83333	3.5
2		5	4	1	5	5	5	25	4.16667	3	g			1.66667	3
4		2	5	3	5	5	5	25	4.16667	3	h			2.83333	3
7		2	1	4	4	3	6	20	3.33333	3	a	9		3.5	2.5
8		5	6	3	2	1	5	22	3.66667	3	b			3.16667	3.33333
9		2	5	2	2	2	5	18	3	3	c			1.83333	3
16		3	2	2	5	4	5	21	3.5	3	d			2.5	2
18		3	7	1	2	2	0	15	2.5	3	e			2.66667
19		3	3	2	3	4	6	21	3.5	3	f
22		3	2	2	4	6	4	21	3.5	3	g
23		1	6	2	1	7	5	22	3.66667	3	h
25	4a	2	7	1	1	3	4	18	3	h
27	c	4	4	1	3	4	5	21	3.5	h
28	d	3	5	1	2	2	4	17	2.83333	h
30	f	0	3	1	0	1	5	10	1.66667	h
31	g	3	4	0	4	1	5	17	2.83333	h
34	b	6	3	5	4	0	3	21	3.5	h
37	e	2	3	5	4	0	5	19	3.16667	h
38	f	0	3	0	6	0	2	11	1.83333	h
41	6a	2	4	1	4	2	2	15	2.5	h
44	d	0	0	3	2	4	7	16	2.66667	h
29	e	1	0	2	0	0	4	7	1.16667	m
32	h	2	3	6	5	0	5	21	3.5	m
33	5a	0	4	3	3	3	5	18	3	m
35	c	3	4	5	1	3	2	18	3	m
43	c	5	1	3	3	0	3	15	2.5	m
45	e	3	4	5	2	3	3	20	3.33333	m
47	g	0	4	1	2	2	9	18	3	m
48	h	0	4	4	1	3	0	12	2	m
26	b	2	4	0	3	4	4	17	2.83333	w
36	d	5	0	0	4	1	5	15	2.5	w
39	g	0	2	4	0	4	3	13	2.16667	w
40	h	5	4	2	3	4	7	25	4.16667	w
42	b	5	5	3	0	0	5	18	3	w
46	f	0	0	2	0	0	6	8	1.33333	z
							Average	17.2292	2.87153
							St. DEV	4.80797	0.801328
400um	Row	OP1	M2	IO4	O2	MI2	MI1	Total				WT	HET	MUT
3		1	5	3	6	5	2	22	3.66667	1	1a	3.66667	5.5	6.33333
6		3	4	3	1	2	5	18	3	1	b	3	4.83333	1
8		1	3	8	4	6	6	28	4.66667	1	c	4.66667	3.33333	1.5
11		0	1	1	3	1	3	9	1.5	1	d	1.5	4.5	1.83333
17		1	4	0	1	2	1	9	1.5	1	e	1.5	1.83333	2.33333
23		2	1	0	4	3	5	15	2.5	1	f	2.5	2.5	0.333333
1		5	6	4	8	3	7	33	5.5	2	g	1.83333	3.5	3.83333
2		6	2	9	2	8	2	29	4.83333	2	h	1.83333	2.5	2.33333
4		6	4	2	1	3	4	20	3.33333	2	5a	2.5	2.16667	2.5
7		3	6	6	2	5	5	27	4.5	2	b	2	2.33333	2.66667
9		0	2	3	1	0	5	11	1.83333	2	c		2.66667	2.66667
12		2	5	2	2	4	0	15	2.5	2	d		0.833333	1.16667
13		1	4	0	4	0	12	21	3.5	2	e		3.83333	1.66667
14		0	3	1	7	1	3	15	2.5	2	f		1.83333	1.33333
15		1	2	1	3	3	3	13	2.16667	2	g		2.66667
18		0	3	0	2	3	6	14	2.33333	2	h		3.5
19		3	3	2	2	4	2	16	2.66667	2	6a		0.5
21		0	1	2	0	1	1	5	0.833333	2	b		2.66667
22		2	1	3	3	9	5	23	3.83333	2	c		2.5
24		1	2	4	1	1	2	11	1.83333	2	d		2.33333
5		6	7	1	9	12	3	38	6.33333	3	e		1.83333
10		0	1	2	0	2	1	6	1	3	f		1.66667
16		0	1	1	1	1	5	9	1.5	3	g		1.83333
20		4	8	0	2	2	3	19	3.16667	3	h
25	1a	3	8	1	1	1	2	16	2.66667	h
28	d	0	6	5	2	1	7	21	3.5	h
29	e	0	0	0	0	1	2	3	0.5	h
30	f	4	0	3	0	5	4	16	2.66667	h
41	3a	1	4	4	2	2	2	15	2.5	h
44	d	1	3	2	1	2	5	14	2.33333	h
45	e	1	9	1	0	0	0	11	1.83333	h
46	f	4	5	1	0	0	0	10	1.66667	h
48	h	2	4	0	2	1	2	11	1.83333	h
26	b	1	3	2	1	1	6	14	2.33333	m
27	c	0	0	0	1	0	1	2	0.333333	m
31	g	2	6	0	6	3	6	23	3.83333	m
32	h	2	4	0	2	2	4	14	2.33333	m
34	b	4	3	1	1	3	3	15	2.5	m
36	d	2	3	0	3	2	6	16	2.66667	m
37	e	6	1	0	4	0	5	16	2.66667	m
39	g	2	0	0	0	0	5	7	1.16667	m
43	c	0	2	3	1	1	3	10	1.66667	m
47	g	1	1	1	0	2	3	8	1.33333	m
35	c	1	2	3	1	4	0	11	1.83333	w
38	f	0	5	0	0	3	3	11	1.83333	w
40	h	5	2	0	2	1	5	15	2.5	w
42	b	0	1	3	0	3	5	12	2	w
33	2a	3	1	3	3	4	5	19	3.16667	z
							Average	15.3333	2.55556
							St. DEV	7.37256	1.22876
