# Supplementary material for: alms1 mutant zebrafish do not show hair cell phenotypes seen in other cilia mutants
Source: PLoS One. 2021 Apr 1;16(4):e0246844. doi: 10.1371/journal.pone.0246844 (PMC8016283; doi:10.1371/journal.pone.0246844)
Supplement: S1 Data — (ZIP) [file pone.0246844.s003.zip › FM1-43 alms1.xlsx]

## Sheet: Sheet1
Fish		Intensity		Background		Intensity/Background
1		8223.51		167.728		49.0289	het
2		6845.47		157.221		43.5404	het
3		5707.27		129.487		44.076	mut
4		4753.31		78.224		60.7654	het
5		455.986		146.597		3.11047	mut
6		6991.52		170.734		40.9498	het
7		3243.51		146.255		22.1771	het
8		1018.51		145.434		7.00325	het
9		3008.34		165.036		18.2284	mut
10		2719.54		144.88		18.771	het
11		3045.89		217.056		14.0327	het
12		2994.96		147.399		20.3187	mut
13		3374.57		142.753		23.6392	mut
14		2146.86		155.564		13.8005	mut
15		6113.33		162.143		37.7033	het
16		2010.35		156.413		12.8528	mut
17		4617.22		143.493		32.1773	mut
18		473.214		159.023		2.97576	mut
19		1278.5		166.385		7.68397	het
20		2372.43		161.1		14.7264	mut
21		2362.14		196.308		12.0328	het
22							het	to much movement
23		1750.15		209.089		8.37035	het
24							mut	to much movement

## Sheet: Sorted
Fish		Intensity		Background		Intensity/Background				Fish		Intensity		Background		Intensity/Background
1		8223.51		167.728		49.0289	het			3		5707.27		129.487		44.076	mut
2		6845.47		157.221		43.5404	het			5		455.986		146.597		3.11047	mut
4		4753.31		78.224		60.7654	het			9		3008.34		165.036		18.2284	mut
6		6991.52		170.734		40.9498	het			12		2994.96		147.399		20.3187	mut
7		3243.51		146.255		22.1771	het			13		3374.57		142.753		23.6392	mut
8		1018.51		145.434		7.00325	het			14		2146.86		155.564		13.8005	mut
10		2719.54		144.88		18.771	het			16		2010.35		156.413		12.8528	mut
11		3045.89		217.056		14.0327	het			17		4617.22		143.493		32.1773	mut
15		6113.33		162.143		37.7033	het			18		473.214		159.023		2.97576	mut
19		1278.5		166.385		7.68397	het			20		2372.43		161.1		14.7264	mut
21		2362.14		196.308		12.0328	het			24							mut	to much movement
22							het	to much movement
23		1750.15		209.089		8.37035	het
Average		4028.78		163.455		26.8383						2716.12		150.686		18.5906
