# Supplementary material for: alms1 mutant zebrafish do not show hair cell phenotypes seen in other cilia mutants
Source: PLoS One. 2021 Apr 1;16(4):e0246844. doi: 10.1371/journal.pone.0246844 (PMC8016283; doi:10.1371/journal.pone.0246844)
Supplement: S1 Data — (ZIP) [file pone.0246844.s003.zip › 190718 Alms1 long term gent.xls.xlsx]

## Sheet: DRC
Date:	2019-07-08							Lauren Parkinson
Fish:	5dpf Alms1
																Percent		FW
	sigma											C1: 477.6 FW, <45%				42		200.592
Drug:	gentamicin		Length of treatment:			6 hour		Conc: 10mg/ml				C2: 463.6 FW, <30%				26		120.536
Lot #								Formula Weight: 449.5, 463.6, 477.6				C1a: 449.5 FW, <35%				32		143.84
concentration								Conc 21.5 mM										464.968
stock	Dose	vol $ ml	vol EM ml	total	remaining
21.5mM	200	140ul		15		12
	50	3	9	12		#REF!
	Sib								Het							Mut
	Untreated	Gentamicin							Untreated	Gentamicin						Untreated	Gentamicin
Gentamicin (uM)	0	50	200					Gentamicin (uM)	0	50	200				Gentamicin (uM)	0	50	200
* AB CONTROL Fish #								* AB CONTROL Fish #							* AB CONTROL Fish #
1	10.5	7.5	3.16667					1	11.3333	6	3.16667				1	12.1667	6.16667	4.83333
2	11.8333	6	2.66667					2	11.3333	7.66667	2.33333				2	9.83333	6.5	2.33333
3	11.6667	6.83333	2.83333					3	11.6667	6.16667	1.16667				3	11.5	5	2.5
4	11.1667	7.83333	4.66667					4	12.5	7.16667	4.33333				4	11.8333	6.66667	3
5	11.8333	9.16667	2.83333					5	12	5.33333	4.66667				5	10.5	6.83333	3.66667
6	10.5	3.66667	3.83333					6	9.16667	5.66667	4.33333				6	8.83333	6.33333	3.5
7	10.8333	5.5	5.33333					7	12	3.16667	4.33333				7	11.6667	5.5	3.16667
8	8.83333	4.16667	2.83333					8	11.8333	6.66667	4.16667				8	8.66667	4.66667	3
9	10.6667	7	3.33333					9	11.1667	6.16667	2.83333				9	10	5.83333	3.66667
10	10.6667	6	3.33333					10	10.8333	7.5	2				10	10.3333	4.66667	4.83333
11	10.8333	6.83333	3.5					11	11.6667	5.83333	4.83333				11		5.16667	3.66667
12	11.1667	6.33333	5.16667					12	9.5	6	4				12		6.16667	2.83333
13	11.6667	7.33333	5.5					13	10.8333	5.33333	5.66667				13		8
14			3.5					14	11.3333	4	4.33333				14		8
15								15	11.5	6.33333	4.66667				15
16								16	12	6.83333	3.66667				16
17								17	9.66667	7.5	3.83333				17
18								18	9	5.83333	4.5				18
19								19	10.3333	7	6.33333				19
20								20	10	7	3.5				20
21								21	7.83333	6	2.83333				21
22								22	9.83333						22
23								23	10.8333						23
24								24	12.1667						24
25								25	9.16667						25
26								26							26
27								27							27
28								28							28
29								29							29
30								30							30
					Normalized to untreated								Normalized to untreated									Normalized to untreated
	WT	average	std dev		avg	std dev			Het	average	std dev		avg	std dev				Mut	average	std dev		avg	std dev
	0	10.9359	0.803748		100	7.34963			0	10.78	1.21213		100	11.2442				0	10.5333	0.79614		100	7.55829
	50	6.47436	1.47329		59.2028	13.4721			50	6.15079	1.10793		57.0575	10.2777				50	6.10714	1.0714		57.9792	10.1715
	200	3.75	0.997325		34.2907	9.11974			100	3.88095	1.20086		36.0014	11.1397				100	3.41667	0.79614		32.4367	7.55829
Sib = blue
Mut = red

## Sheet: Count
Control	row	OP1	M2	IO4	O2	MI2	MI1	Total	HC/Neuromast	Genotype
2	b	11	10	8	15	9	15	68	11.3333	H
4	d	14	10	8	16	10	10	68	11.3333	h
6	f	11	11	9	12	15	12	70	11.6667	h
7	g	12	10	8	21	10	14	75	12.5	h
8	h	10	8	19	12	14	9	72	12	h
11	c	9	11	9	11	10	5	55	9.16667	h
13	e	6	10	10	18	9	19	72	12	h
15	g	11	11	10	17	10	12	71	11.8333	h
17	3a	12	9	8	15	11	12	67	11.1667	h
18	b	13	10	8	16	9	9	65	10.8333	h
20	d	12	10	8	18	6	16	70	11.6667	h
22	f	10	7	8	16	9	7	57	9.5	h
23	g	8	8	9	13	11	16	65	10.8333	h
24	h	14	8	11	15	8	12	68	11.3333	h
26	b	10	8	9	14	11	17	69	11.5	h
27	c	12	11	8	16	14	11	72	12	h
28	d	9	7	8	12	8	14	58	9.66667	h
31	g	10	5	8	13	6	12	54	9	h
32	h	10	9	8	17	7	11	62	10.3333	h
34	b	11	11	8	12	7	11	60	10	h
36	d	11	5	4	10	9	8	47	7.83333	h
37	e	8	6	7	15	11	12	59	9.83333	h
42	b	8	12	7	14	9	15	65	10.8333	h
44	d	8	15	8	17	10	15	73	12.1667	h
46	f	13	9	5	12	6	10	55	9.16667	h
1	1a	12	11	8	16	12	14	73	12.1667	M
12	d	7	4	8	18	10	12	59	9.83333	m
16	h	9	12	8	17	11	12	69	11.5	m
19	c	16	12	10	15	4	14	71	11.8333	m
21	e	10	9	7	17	8	12	63	10.5	m
35	c	9	0	8	12	9	15	53	8.83333	m
38	f	10	11	11	18	10	10	70	11.6667	m
39	g	9	6	5	12	8	12	52	8.66667	m
43	c	12	7	10	11	7	13	60	10	m
47	g	10	10	6	11	12	13	62	10.3333	m
3	c	8	11	8	13	11	12	63	10.5	W
5	e	11	11	8	18	8	15	71	11.8333	w
9	2a	11	11	8	16	11	13	70	11.6667	w
10	b	10	9	7	17	14	10	67	11.1667	w
14	f	10	13	11	15	10	12	71	11.8333	w
25	4a	8	7	9	17	10	12	63	10.5	w
29	e	10	6	8	16	11	14	65	10.8333	w
30	f	7	6	10	11	6	13	53	8.83333	w
33	5a	9	10	8	15	5	17	64	10.6667	w
40	h	15	11	8	10	5	15	64	10.6667	w
41	6a	13	11	6	13	11	11	65	10.8333	w
45	e	11	9	8	18	10	11	67	11.1667	w
48	h	12	7	11	13	12	15	70	11.6667	w
							Average	64.625	10.7708
							St. DEV	6.64807	1.10801
50uM	row	OP1	M2	IO4	O2	MI2	MI1	Total	HC/Neuromast	Genotype
1	1	6	5	4	8	5	8	36	6	h
3	c	8	9	5	8	6	10	46	7.66667	h
5	e	10	6	0	10	6	5	37	6.16667	h
6	f	6	8	5	8	8	8	43	7.16667	h
10	b	7	9	2	6	4	4	32	5.33333	h
12	d	6	4	5	7	6	6	34	5.66667	h
15	g	0	4	2	3	3	7	19	3.16667	h
20	d	7	7	6	6	6	8	40	6.66667	h
21	e	4	8	3	7	6	9	37	6.16667	h
22	f	10	7	1	11	4	12	45	7.5	h
23	g	8	8	1	6	5	7	35	5.83333	h
24	h	7	7	4	6	5	7	36	6	h
30	f	7	4	5	4	3	9	32	5.33333	h
32	h	4	3	1	5	5	6	24	4	h
34	b	8	6	5	7	7	5	38	6.33333	h
36	d	2	7	3	11	8	10	41	6.83333	h
38	f	6	6	5	13	7	8	45	7.5	h
40	h	7	5	4	5	6	8	35	5.83333	h
42	b	4	7	3	11	6	11	42	7	h
44	d	9	5	2	10	7	9	42	7	h
47	g	6	6	1	7	5	11	36	6	h
4	d	9	6	1	8	4	9	37	6.16667	m
7	g	6	6	4	9	6	8	39	6.5	m
8	h	3	4	5	6	5	7	30	5	m
9	2a	9	3	5	8	5	10	40	6.66667	m
11	c	8	8	5	6	8	6	41	6.83333	m
18	b	10	9	0	2	7	10	38	6.33333	m
25	4a	8	7	3	6	4	5	33	5.5	m
26	b	3	6	8	7	2	2	28	4.66667	m
29	e	5	5	5	9	4	7	35	5.83333	m
33	5a	3	5	3	6	3	8	28	4.66667	m
35	c	4	5	3	4	5	10	31	5.16667	m
39	g	7	6	5	6	7	6	37	6.16667	m
41	6a	8	6	6	9	9	10	48	8	m
43	c	14	5	4	9	6	10	48	8	m
2	b	12	7	3	9	4	10	45	7.5	w
13	e	6	7	5	0	10	8	36	6	w
14	f	4	7	4	9	9	8	41	6.83333	w
16	h	9	8	5	9	10	6	47	7.83333	w
17	3a	13	8	5	12	7	10	55	9.16667	w
19	c	3	7	2	0	4	6	22	3.66667	w
27	c	10	2	4	8	3	6	33	5.5	w
28	d	2	3	4	9	3	4	25	4.16667	w
31	g	6	8	3	11	6	8	42	7	w
37	e	9	8	2	6	6	5	36	6	w
45	e	9	7	4	9	6	6	41	6.83333	w
46	f	10	6	6	7	4	5	38	6.33333	w
48	h	7	6	6	10	6	9	44	7.33333	w
							Average	37.3542	6.22569
							St. DEV	7.14438	1.19073
200uM	row	OP1	M2	IO4	O2	MI2	MI1	Total	HC/Neuromast	Genotype
1	7a	2	2	3	4	3	5	19	3.16667	h
2	b	3	4	0	3	4	0	14	2.33333	h
4	d	0	2	0	0	0	5	7	1.16667	h
5	e	7	5	0	5	5	4	26	4.33333	h
8	h	10	3	4	4	4	3	28	4.66667	h
15	g	3	3	5	4	8	3	26	4.33333	h
18	b	6	5	3	5	3	4	26	4.33333	h
19	c	4	4	4	3	4	6	25	4.16667	h
20	d	2	3	4	4	0	4	17	2.83333	h
21	e	2	2	0	2	1	5	12	2	h
22	f	6	5	3	4	3	8	29	4.83333	h
23	g	6	0	5	6	3	4	24	4	h
25	10a	7	6	5	6	5	5	34	5.66667	h
27	c	1	2	5	7	3	8	26	4.33333	h
29	e	8	6	1	7	0	6	28	4.66667	h
30	f	5	3	2	4	5	3	22	3.66667	h
33	11a	4	3	0	4	5	7	23	3.83333	h
34	b	5	5	3	5	3	6	27	4.5	h
36	d	6	6	3	7	7	9	38	6.33333	h
37	e	5	5	1	4	2	4	21	3.5	h
47	g	3	3	6	3	0	2	17	2.83333	h
7	g	5	5	0	6	6	7	29	4.83333	m
11	c	2	3	0	2	4	3	14	2.33333	m
14	f	3	4	0	4	0	4	15	2.5	m
17	9a	5	1	2	3	1	6	18	3	m
26	b	4	5	1	6	1	5	22	3.66667	m
31	g	7	2	0	2	3	7	21	3.5	m
35	c	6	6	1	0	0	6	19	3.16667	m
38	f	3	3	2	3	3	4	18	3	m
39	g	4	4	1	3	4	6	22	3.66667	m
40	h	8	8	3	5	1	4	29	4.83333	m
44	d	5	5	0	4	2	6	22	3.66667	m
46	f	2	2	1	2	5	5	17	2.83333	m
3	c	3	6	0	5	2	3	19	3.16667	w
6	f	3	4	3	0	1	5	16	2.66667	w
9	8a	2	4	0	3	4	4	17	2.83333	w
10	b	6	6	4	3	3	6	28	4.66667	w
12	d	3	3	0	2	3	6	17	2.83333	w
13	e	5	5	3	6	0	4	23	3.83333	w
16	h	6	6	2	8	4	6	32	5.33333	w
24	h	4	0	0	5	3	5	17	2.83333	w
32	h	7	3	0	1	3	6	20	3.33333	w
41	12a	4	4	5	3	0	4	20	3.33333	w
42	b	5	5	0	3	3	5	21	3.5	w
43	c	5	5	4	3	5	9	31	5.16667	w
45	e	7	7	6	5	5	3	33	5.5	w
48	h	4	4	0	6	3	4	21	3.5	w
28	d	6	4	5	5	5	4	29	4.83333	z
							Average	22.4792	3.74653
							St. DEV	6.28741	1.0479
