# Supplementary material for: alms1 mutant zebrafish do not show hair cell phenotypes seen in other cilia mutants
Source: PLoS One. 2021 Apr 1;16(4):e0246844. doi: 10.1371/journal.pone.0246844 (PMC8016283; doi:10.1371/journal.pone.0246844)
Supplement: S1 Data — (ZIP) [file pone.0246844.s003.zip › 190723 Alms maternal mutants neo.xlsx]

## Sheet: DRC
Date:	2019-07-23							Lauren Parkinson
Fish:	5dpf Alms1
	sigma N1142
Drug:	neo		Length of treatment:			30 min				Conc: 10mg/ml
Lot #										Formula Weight: 614.64
concentration										Conc 16.27 mM
stock	Dose	vol $ ml	vol EM ml	total	remaining
	200	184uL	15	15		12
	50	3	9	12
	Het	Mutant mother							Het	Het mother						Mut	Mutant mother					Mut	Het Mother
	Untreated	Neomycin							Untreated	Neomycin						Untreated	Neomycin					Untreated	Neomycin
Neomycin (uM)	0	50	200					Neomycin (uM)	0	50	200				Neomycin (uM)	0	50	200			Neomycin (uM)	0	50	200
* AB CONTROL Fish #								* AB CONTROL Fish #							* AB CONTROL Fish #						* AB CONTROL Fish #
1	8.33333	5.66667	2					1	8.5	6.66667	0.666667				1	8.66667	6.66667	1.5			1	6.5	4.16667	0
2	6.83333	7.5	3.16667					2	5.33333	7.5	0.5				2	9.66667	7.5	3.16667			2	9.5	5	1.5
3	8.66667	5.5	1.5					3	8.33333	5.66667	2.33333				3	9.5	5.66667	0.833333			3	8.33333	7.66667	0.333333
4	11.6667	5.83333	1.66667					4	7.33333	7.83333	1.66667				4	9.83333	7.83333	1.83333			4	8.66667	3.83333	1.33333
5	9.5	5.33333	2					5	7.66667	7.33333	1				5	10.6667	7.33333	2			5	8.83333	5	4.33333
6	10.6667	4.16667	1.83333					6	7.33333	8.33333	0.666667				6	10.3333	8.33333	2.5			6	8.5	6.16667	0.833333
7	9.5	5.33333	2.83333					7	8.66667	3.33333	2.16667				7	11	3.33333	1.83333			7	8.33333	7	0
8	10.1667	8						8	8.33333	5.33333	0.333333				8	8.66667	5.33333	1.83333			8	9.66667	4.33333	1.16667
9	11.3333	4						9	9.16667	0	2				9	8.16667	0	1.33333			9	8.16667	7.33333	1.33333
10	11.3333	5.16667						10	11.5	4.66667					10		4.66667	3.66667			10	9.33333	4	4.33333
11	8.83333	7.16667						11		6.83333					11		6.83333	0.166667			11	9.16667	7.16667	0.5
12	8.16667							12		5.16667					12		5.16667	1.16667			12			3.5
13	6.5							13							13			2.5			13			1.16667
14	8.16667							14							14			3.16667			14			3.5
15	9.16667							15							15			1.33333			15
16								16							16			1			16
17								17							17						17
18								18							18						18
19								19							19						19
20								20							20						20
21								21							21						21
22								22							22						22
23								23							23						23
24								24							24						24
25								25							25						25
26								26							26						26
27								27							27						27
28								28							28						28
29								29							29						29
30								30							30						30
					Normalized to untreated								Normalized to untreated									Normalized to untreated
	Het MM	average	std dev		avg	std dev			Het HM	average	std dev		avg	std dev				Mut MM	average	std dev		avg	std dev				Mut MM	average	std dev		avg	std dev
	0	9.25556	1.57216		100	16.9861			0	8.21667	1.56948		100	19.1012				0	9.61111	0.943239		100	9.81404				0	8.63636	0.871838		100	10.095
	50	5.78788	1.28256		62.5341	13.8571			50	5.72222	2.31958		69.6416	28.2302				50	5.72222	2.31958		59.5376	24.1344				50	5.60606	1.48562		64.9123	17.2019
	200	2.14286	0.619353		23.1521	6.69169			100	1.25926	0.782229		15.3257	9.52003				100	1.86458	0.943239		19.4003	9.81404				100	1.70238	1.54585		19.7118	17.8993
Sib = blue
Mut = red

## Sheet: Count
Control	row	OP1	M2	IO4	O2	MI2	MI1	Total	HC/Neuromast	Genotype
1	1a	8	9	7	9	8	11	52	8.66667	m
6	f	7	9	7	13	9	13	58	9.66667	m
7	g	11	6	6	15	10	9	57	9.5	m
11	c	11	10	8	13	6	11	59	9.83333	m
17	3a	11	9	10	11	6	17	64	10.6667	m
19	c	9	12	11	14	9	7	62	10.3333	m
20	d	11	12	12	13	7	11	66	11	m
21	e	8	12	7	9	7	9	52	8.66667	m
24	h	11	6	6	8	8	10	49	8.16667	m
2	b	9	9	6	10	7	9	50	8.33333	h
3	c	7	6	7	8	7	6	41	6.83333	h
4	d	7	10	8	8	7	12	52	8.66667	h
5	e	11	8	16	9	11	15	70	11.6667	h
8	h	10	7	7	16	8	9	57	9.5	h
9	2a	8	8	9	16	10	13	64	10.6667	h
10	b	10	8	10	11	5	13	57	9.5	h
12	d	7	13	11	15	8	7	61	10.1667	h
13	e	12	11	10	12	11	12	68	11.3333	h
14	f	10	9	9	15	12	13	68	11.3333	h
15	g	9	9	6	12	8	9	53	8.83333	h
16	h	9	6	10	10	4	10	49	8.16667	h
18	b	7	8	8	0	8	8	39	6.5	h
22	f	10	7	6	7	8	11	49	8.16667	h
23	g	11	8	8	9	8	11	55	9.16667	h
25	4a	11	6	6	8	8	10	49	8.16667	m
27	c	12	10	6	10	9	9	56	9.33333	m
28	d	8	6	3	6	9	9	41	6.83333	m
33	5a	7	5	4	12	6	5	39	6.5	m
34	b	11	11	7	8	11	9	57	9.5	m
38	f	10	5	4	10	7	14	50	8.33333	m
39	g	9	8	8	10	7	10	52	8.66667	m
42	b	8	5	9	10	7	14	53	8.83333	m
43	c	7	8	3	14	11	8	51	8.5	m
44	d	8	10	4	13	7	8	50	8.33333	m
45	e	6	12	7	14	8	11	58	9.66667	m
46	f	9	9	6	7	8	10	49	8.16667	m
47	g	9	8	5	12	9	13	56	9.33333	m
48	h	13	7	9	8	9	9	55	9.16667	m
26	b	8	8	8	10	7	10	51	8.5
29	e	5	3	6	4	6	8	32	5.33333
30	f	9	8	8	9	10	6	50	8.33333
31	g	6	5	8	9	9	7	44	7.33333
32	h	8	5	6	13	8	6	46	7.66667
35	c	8	6	7	6	8	9	44	7.33333
36	d	8	8	6	9	6	15	52	8.66667
37	e	8	7	7	10	9	9	50	8.33333
40	h	8	8	5	11	11	12	55	9.16667
41	6a	9	9	9	16	12	14	69	11.5
							Average	53.3542	8.89236
							St. DEV	8.24489	1.37415
50uM	row	OP1	M2	IO4	O2	MI2	MI1	Total	HC/Neuromast	Genotype
4	d	5	8	3	10	6	8	40	c	m
8	h	5	8	2	9	7	6	37	6.16667	m
9	2a	5	4	4	8	7	11	39	6.5	m
12	d	7	3	4	8	3	5	30	5	m
13	e	4	5	0	11	3	6	29	4.83333	m
15	g	9	4	5	8	5	9	40	6.66667	m
16	h	8	5	4	10	8	10	45	7.5	m
17	3a	7	9	3	12	5	6	42	7	m
18	b	3	3	1	6	1	7	21	3.5	m
20	d	6	8	7	8	8	9	46	7.66667	m
21	e	4	2	2	10	3	9	30	5	m
23	g	8	8	6	11	9	9	51	8.5	m
10	b	5	5	2	0	2	5	19	3.16667	z
1	1a	8	6	3	7	6	4	34	5.66667
2	b	7	8	4	9	9	8	45	7.5
3	c	5	0	4	8	5	11	33	5.5
5	e	8	7	5	8	0	7	35	5.83333
6	f	4	3	4	11	5	5	32	5.33333
7	g	6	0	5	4	3	7	25	4.16667
11	c	6	7	4	6	5	4	32	5.33333
14	f	8	7	6	11	7	9	48	8
19	c	7	3	1	4	1	8	24	4
22	f	4	0	4	12	5	6	31	5.16667
24	h	8	5	6	11	3	10	43	7.16667
25	4a	6	2	4	3	6	8	29	4.83333	m
26	b	6	3	0	9	0	7	25	4.16667	m
27	c	0	2	4	7	9	8	30	5	m
29	e	9	9	6	9	7	6	46	7.66667	m
36	d	5	7	0	0	7	4	23	3.83333	m
37	e	4	4	3	6	6	7	30	5	m
39	g	6	5	7	8	7	4	37	6.16667	m
42	b	7	6	6	12	6	5	42	7	m
43	c	7	8	3	0	4	4	26	4.33333	m
45	e	6	4	6	12	8	8	44	7.33333	m
46	f	3	7	3	6	1	4	24	4	m
47	g	8	4	5	11	6	9	43	7.16667	m
28	d	7	7	3	9	6	8	40	6.66667
30	f	8	7	4	11	7	8	45	7.5
31	g	4	3	2	10	9	6	34	5.66667
32	h	10	5	7	11	6	8	47	7.83333
33	5a	9	7	6	9	6	7	44	7.33333
34	b	7	10	7	11	8	7	50	8.33333
35	c	4	4	2	4	3	3	20	3.33333
38	f	2	6	4	6	6	8	32	5.33333
40	h	0	0	0	0	0	0	0	0
41	6a	1	5	0	8	6	8	28	4.66667
44	d	5	7	5	12	7	5	41	6.83333
48	h	7	7	3	4	4	6	31	5.16667
								0
							Average	33.9184	5.75177
							St. DEV	11.0695	1.68069
200uM	row	OP1	M2	IO4	O2	MI2	MI1	Total	HC/Neuromast	Genotype
1	7a	3	2	0	1	0	3	9	1.5	m
2	b	4	0	2	3	5	5	19	3.16667	m
3	c	2	3	0	0	0	0	5	0.833333	m
6	f	3	2	0	2	1	3	11	1.83333	m
7	g	4	2	2	0	2	2	12	2	m
10	b	0	4	1	2	3	5	15	2.5	m
11	c	2	4	0	2	2	1	11	1.83333	m
12	d	2	2	1	2	3	1	11	1.83333	m
14	f	1	4	0	1	2	0	8	1.33333	m
15	g	4	5	1	2	4	6	22	3.66667	m
16	h	0	0	0	1	0	0	1	0.166667	m
18	b	2	2	0	0	0	3	7	1.16667	m
20	d	2	2	2	1	4	4	15	2.5	m
21	e	5	4	4	1	3	2	19	3.16667	m
23	g	1	2	1	1	1	2	8	1.33333	m
24	h	0	2	0	1	1	2	6	1	m
19	c	1	2	1	3	5	0	12	2	z
4	d	4	1	0	2	2	3	12	2
5	e	3	4	3	2	4	3	19	3.16667
8	h	0	2	2	1	2	2	9	1.5
9	8a	1	5	2	1	1	0	10	1.66667
13	e	2	4	0	1	0	5	12	2
17	9a	2	3	2	3	1	0	11	1.83333
22	f	3	1	3	3	2	5	17	2.83333
27	c	0	0	0	0	0	0	0	0	m
28	d	2	0	0	1	2	4	9	1.5	m
30	f	0	1	0	0	0	1	2	0.333333	m
31	g	0	3	0	5	0	0	8	1.33333	m
33	11a	6	6	4	4	3	3	26	4.33333	m
34	b	4	0	0	1	0	0	5	0.833333	m
36	d	0	0	0	0	0	0	0	0	m
37	e	0	0	1	1	1	4	7	1.16667	m
40	h	1	1	0	1	0	5	8	1.33333	m
41	12a	6	4	3	4	4	5	26	4.33333	m
42	b	0	1	1	0	0	1	3	0.5	m
44	d	0	1	2	5	6	7	21	3.5	m
45	e	3	0	1	0	0	3	7	1.16667	m
47	g	5	0	0	4	3	9	21	3.5	m
26	b	1	1	0	0	0	4	6	1	z
25	10a	1	0	0	0	0	3	4	0.666667
29	e	0	1	0	0	0	2	3	0.5
32	h	3	1	2	0	4	4	14	2.33333
35	c	3	4	0	1	0	2	10	1.66667
38	f	0	1	2	1	0	2	6	1
39	g	0	1	0	0	0	3	4	0.666667
43	c	0	3	0	2	1	7	13	2.16667
46	f	0	0	0	0	1	1	2	0.333333
48	h	3	0	3	1	1	4	12	2
							Average	10.375	1.72917
							St. DEV	6.53184	1.08864
