# Supplementary material for: alms1 mutant zebrafish do not show hair cell phenotypes seen in other cilia mutants
Source: PLoS One. 2021 Apr 1;16(4):e0246844. doi: 10.1371/journal.pone.0246844 (PMC8016283; doi:10.1371/journal.pone.0246844)
Supplement: S1 Data — (ZIP) [file pone.0246844.s003.zip › Movement Quantification.xlsx]

## Sheet: Sheet1
WT	T1	T2	T3	Average		Mut	T1	T2	T3	Average
1	1	1	1	1		1	1	1	1	1
2	1	1	1	1		2	1	1	1	1
3	1	0	1	0.666667		3	1	1	1	1
4	1	1	1	1		4	0	0	1	0.333333
5	1	1	1	1		5	1	0	1	0.666667
6	1	1	1	1		6	1	1	1	1
7	1	1	1	1		7	1	1	1	1
8	1	1	1	1		8	1	1	1	1
9	1	1	1	1		9	1	1	1	1
10	1	1	1	1		10	1	1	1	1
11	1	0	1	0.666667		11	1	1	1	1
12	1	1	1	1		12	1	1	1	1
Average				0.944444		Average				0.916667
St. DEV				0.12975		St. DEV				0.207194
