# Supplementary material for: alms1 mutant zebrafish do not show hair cell phenotypes seen in other cilia mutants
Source: PLoS One. 2021 Apr 1;16(4):e0246844. doi: 10.1371/journal.pone.0246844 (PMC8016283; doi:10.1371/journal.pone.0246844)
Supplement: S1 Data — (ZIP) [file pone.0246844.s003.zip › 201020 alms1 adults 200 neo.xls]

## Sheet: DRC
Date:	2020-10-20
Fish:	alms1 mutants adults - born 7/10/20
	sigma N1142
Drug:	neo		Length of treatment: 30min								Conc: 10mg/ml
Lot #			1 hour recovery after 3 washes								Formula Weight: 614.64
											Conc 16.27 mM
stock	Dose	vol $ ml	vol EM ml	total
10mg/ml	200	12.3ml		1 liter
	Control			Neo
Neomycin	WT	Mutant
* AB CONTROL Fish #				WT	Mutant
1	11	11.5		5.33333	5.33333
2	10.3333	10.6667		3.83333	4.16667
3	13.6667	11		3	4
4	10.3333	9		4.83333	5.83333
5	10.3333	9.83333		4	4.83333
6	11	12.1667		5.66667	6.66667
7	11.1667	11.1667		4.66667	5
8	11.3333	9.5		2.5	2.66667
9	10.1667	11.1667		5.66667	4.5
10
Average	11.037	10.6667		4.38889	4.77778
St. DEV	1.07619	1.02402		1.13957	1.14867

## Sheet: Counts
WT - Control							Total	Hair Cells/Neuromast
1	15	13	11	8	11	8	66	11
2	9	12	13	10	10	8	62	10.3333
3	14	17	16	12	12	11	82	13.6667
4	11	13	8	10	9	11	62	10.3333
5	10	13	12	8	11	8	62	10.3333
6	11	12	10	10	11	12	66	11
7	14	11	10	12	11	9	67	11.1667
8	12	13	12	10	11	10	68	11.3333
9	9	8	9	12	11	12	61	10.1667
10							0
						Average	59.6	11.037
						St. DEV	21.8083	1.07619
Mut - Control							Total	Hair Cells/Neuromast
1	11	12	12	12	10	12	69	11.5
2	12	11	13	10	8	10	64	10.6667
3	13	13	9	9	11	11	66	11
4	10	12	8	9	7	8	54	9
5	13	9	10	9	10	8	59	9.83333
6	14	12	12	10	10	15	73	12.1667
7	11	11	9	12	13	11	67	11.1667
8	12	11	8	9	10	7	57	9.5
9	12	11	10	9	12	13	67	11.1667
10	12	14	15	9	15	16	81
						Average	65.7	10.6667
						St. DEV	7.90288	1.02402
WT - Neo							Total	Hair Cells/Neuromast
1	5	5	7	5	6	4	32	5.33333
2	4	7	5	3	2	2	23	3.83333
3	4	3	3	2	3	3	18	3
4	7	4	5	4	4	5	29	4.83333
5	2	3	6	3	3	7	24	4
6	5	5	6	5	8	5	34	5.66667
7	4	6	5	3	3	7	28	4.66667
8	3	4	2	1	2	3	15	2.5
9	6	6	5	7	4	6	34	5.66667
10							0
						Average	23.7	4.38889
						St. DEV	10.5309	1.13957
Mut - Neo							Total	Hair Cells/Neuromast
1	7	5	6	4	6	4	32	5.33333
2	4	4	5	4	3	5	25	4.16667
3	4	4	2	4	5	5	24	4
4	7	6	4	7	5	6	35	5.83333
5	5	5	6	5	4	4	29	4.83333
6	9	5	6	6	7	7	40	6.66667
7	6	6	5	5	3	5	30	5
8	2	2	3	3	3	3	16	2.66667
9	1	9	6	5	4	2	27	4.5
10							0
						Average	25.8	4.77778
						St. DEV	11.1535	1.14867
